# Supplementary material for: 4,4′-[Propane-1,3-diylbis(nitrilo­methyl­idyne)]dibenzonitrile
Source: Acta Crystallogr Sect E Struct Rep Online. 2008 Jun 25;64(Pt 7):o1335. doi: 10.1107/S1600536808018680 (PMC2961763; doi:10.1107/S1600536808018680)
Supplement: Supplementary file 2 [file e-64-o1335-Isup2.hkl]

# 
# h,k,l, Fc-squared, Fo-squared, sigma(Fo-squared) and status flag 
# 
data_I
_shelx_title ' 4cnpn_0m in C2/c (100K)' 
_shelx_refln_list_code          4 
_shelx_F_calc_maximum      337.79 
_exptl_crystal_F_000       632.00 
_reflns_d_resolution_high  0.8107 
 
loop_ 
 _symmetry_equiv_pos_as_xyz 
 'x, y, z' 
 '-x, y, -z+1/2' 
 'x+1/2, y+1/2, z' 
 '-x+1/2, y+1/2, -z+1/2' 
 '-x, -y, -z' 
 'x, -y, z-1/2' 
 '-x+1/2, -y+1/2, -z' 
 'x+1/2, -y+1/2, z-1/2' 
 
_cell_length_a    14.4982 
_cell_length_b     6.9025 
_cell_length_c    16.9842 
_cell_angle_alpha  90.000 
_cell_angle_beta  111.659 
_cell_angle_gamma  90.000 
 
_shelx_F_squared_multiplier     1.000 
 
loop_ 
 _refln_index_h 
 _refln_index_k 
 _refln_index_l 
 _refln_F_squared_calc 
 _refln_F_squared_meas 
 _refln_F_squared_sigma 
 _refln_observed_status 
   2   0   0     3018.59     2953.58     21.24 o 
   4   0   0       76.54      103.41     11.67 o 
   6   0   0     1626.66     1562.65     19.51 o 
   8   0   0     1224.59     1179.91     19.37 o 
  10   0   0      528.04      541.31     50.61 o 
  12   0   0      115.50      133.22     24.85 o 
  14   0   0     2900.15     2661.83     76.58 o 
  16   0   0       97.73      222.96     42.12 o 
   1   1   0     1313.92     1166.30      8.90 o 
   3   1   0      787.67      873.44     11.10 o 
   5   1   0     3082.75     3174.61     20.76 o 
   7   1   0      121.16      180.95      7.93 o 
   9   1   0      114.40      125.07     10.31 o 
  11   1   0        0.45       -1.90     12.27 o 
  13   1   0       80.99       95.49     18.17 o 
  15   1   0      926.79      820.62     35.04 o 
   0   2   0      314.94      360.39     28.60 o 
   2   2   0     1033.35      979.44     10.59 o 
   4   2   0      729.68      757.11     10.43 o 
   6   2   0       67.24      104.65      8.72 o 
   8   2   0      379.21      449.15     18.57 o 
  10   2   0      438.05      415.99     16.57 o 
  12   2   0      173.22      190.70     21.71 o 
  14   2   0      196.51      183.97     25.26 o 
  16   2   0       39.45       75.55     24.73 o 
   1   3   0     1045.73      951.20     11.75 o 
   3   3   0      475.79      512.87      9.49 o 
   5   3   0      311.80      398.94     15.91 o 
   7   3   0       28.27       36.94      9.38 o 
   9   3   0       68.38      114.15     12.43 o 
  11   3   0      146.40      149.68     17.09 o 
  13   3   0        4.89       19.42     22.03 o 
  15   3   0        6.19       24.29     29.19 o 
   0   4   0        9.37       -4.06      8.76 o 
   2   4   0      643.39      709.62     12.12 o 
   4   4   0      102.25       92.88      7.69 o 
   6   4   0       15.57       32.16      9.37 o 
   8   4   0      410.75      453.64     18.74 o 
  10   4   0        0.45        5.81     13.37 o 
  12   4   0      122.01      145.81     19.48 o 
  14   4   0       46.13       53.68     21.09 o 
   1   5   0      352.26      373.28     12.36 o 
   3   5   0       43.99       47.75      8.45 o 
   5   5   0      592.45      559.50     18.63 o 
   7   5   0     9306.68     9108.43     80.48 o 
   9   5   0        5.11       27.59     16.80 o 
  11   5   0        0.00       22.46     16.82 o 
  13   5   0       78.37       87.17     21.02 o 
   0   6   0      570.19      536.91     39.87 o 
   2   6   0      262.16      262.54     17.80 o 
   4   6   0       73.05      105.03     14.81 o 
   6   6   0        2.81       35.52     16.64 o 
   8   6   0      556.91      490.84     30.02 o 
  10   6   0      563.94      516.92     26.90 o 
   1   7   0        0.58       -2.42     22.07 o 
   3   7   0       76.05       74.43     27.04 o 
   5   7   0      121.76      176.77     39.95 o 
   7   7   0        2.08       21.41     22.77 o 
   9   7   0        0.02       57.48     28.61 o 
   0   8   0       12.18       42.16     45.31 o 
   2   8   0        0.00        9.91     28.06 o 
   4   8   0        3.19       46.94     29.53 o 
 -15   1   1     1112.30     1056.49     40.14 o 
 -13   1   1      263.83      276.59     23.20 o 
 -11   1   1       15.38        6.87     12.01 o 
  -9   1   1     1248.60     1197.23     17.54 o 
  -7   1   1      908.65      953.68     12.83 o 
  -5   1   1     2518.44     2477.37     16.90 o 
  -3   1   1    12331.79    12136.88     52.73 o 
  -1   1   1      103.38      150.70      5.27 o 
   1   1   1     9002.82     8647.24     41.78 o 
   3   1   1     2256.57     2213.34     15.75 o 
   5   1   1      198.04      262.74      9.73 o 
   7   1   1      897.43      935.38     13.73 o 
   9   1   1      726.35      731.06     25.24 o 
  11   1   1       89.11       88.20     15.34 o 
  13   1   1        0.12       18.44     17.29 o 
  15   1   1       45.01       80.32     22.69 o 
 -16   2   1      115.80      167.68     27.06 o 
 -14   2   1        0.24       52.07     18.23 o 
 -12   2   1       51.70       86.17     15.26 o 
 -10   2   1      275.79      340.79     16.81 o 
  -8   2   1      224.37      269.93     10.82 o 
  -6   2   1      420.10      458.99     18.35 o 
  -4   2   1      100.40      135.03      7.40 o 
  -2   2   1     4018.31     3886.55     27.32 o 
   0   2   1     1480.17     1595.75     14.56 o 
   2   2   1      820.71      836.77     10.46 o 
   4   2   1     1409.43     1468.02     15.08 o 
   6   2   1     4121.77     4429.86     30.33 o 
   8   2   1      744.00      799.36     15.78 o 
  10   2   1       53.56       50.13     12.65 o 
  12   2   1      129.07      153.42     19.31 o 
  14   2   1      157.77      141.86     25.87 o 
 -15   3   1       53.92       81.37     25.50 o 
 -13   3   1        4.59        7.40     19.17 o 
 -11   3   1       35.67       50.22     13.79 o 
  -9   3   1      438.75      505.44     18.90 o 
  -7   3   1      368.20      369.38     13.56 o 
  -5   3   1      791.58      734.30     12.04 o 
  -3   3   1      619.48      606.14     11.17 o 
  -1   3   1     2543.96     2742.47     19.91 o 
   1   3   1     2581.39     2722.18     18.64 o 
   3   3   1        5.55       -1.76      5.32 o 
   5   3   1     1151.76     1125.13     14.13 o 
   7   3   1      883.96      888.22     17.32 o 
   9   3   1      308.88      311.74     17.40 o 
  11   3   1      491.08      510.25     22.23 o 
  13   3   1      443.22      458.78     30.50 o 
  15   3   1       49.28       77.36     24.80 o 
 -14   4   1       71.25       71.45     22.91 o 
 -12   4   1      143.95      181.10     20.28 o 
 -10   4   1      837.59      781.08     21.05 o 
  -8   4   1      572.18      605.50     25.11 o 
  -6   4   1      961.91      968.47     16.20 o 
  -4   4   1       13.14       30.72      6.68 o 
  -2   4   1      291.31      409.46     10.91 o 
   0   4   1     1318.50     1430.60     17.00 o 
   2   4   1      867.82      890.70     12.99 o 
   4   4   1        0.22        4.27      6.20 o 
   6   4   1      602.13      626.32     20.60 o 
   8   4   1      604.67      617.48     23.70 o 
  10   4   1       86.28       79.42     16.72 o 
  12   4   1       54.17       58.30     18.46 o 
  14   4   1        0.02       55.84     21.09 o 
 -13   5   1       52.76      107.68     21.37 o 
 -11   5   1       64.87      105.99     17.71 o 
  -9   5   1       65.83       86.19     14.49 o 
  -7   5   1     1171.58     1055.08     22.01 o 
  -5   5   1      202.90      199.13     14.05 o 
  -3   5   1        1.09       23.77      9.32 o 
  -1   5   1       29.34       40.59      8.06 o 
   1   5   1       45.12       51.20      8.31 o 
   3   5   1       48.37       45.92     10.49 o 
   5   5   1      175.00      148.19     14.97 o 
   7   5   1      212.35      250.79     18.71 o 
   9   5   1      109.16      129.48     19.55 o 
  11   5   1        0.02       23.06     16.86 o 
  13   5   1        8.55       70.40     26.03 o 
 -12   6   1        9.03       61.80     22.51 o 
 -10   6   1     1177.39     1045.74     35.42 o 
  -8   6   1      326.20      346.09     23.11 o 
  -6   6   1      386.12      418.83     23.57 o 
  -4   6   1      234.36      199.70     16.89 o 
  -2   6   1      104.17      106.85     17.39 o 
   0   6   1       72.35       48.84     12.56 o 
   2   6   1      228.58      269.90     16.93 o 
   4   6   1      642.95      598.56     26.55 o 
   6   6   1       56.81       79.75     15.27 o 
   8   6   1        0.25       41.17     18.43 o 
  10   6   1      129.29      176.42     23.03 o 
  -9   7   1       43.61      110.06     37.71 o 
  -7   7   1        6.57       31.20     31.19 o 
  -5   7   1        0.08       10.30     24.16 o 
  -3   7   1       84.88      122.84     28.63 o 
  -1   7   1      441.70      419.79     33.27 o 
   1   7   1      180.58      162.96     28.78 o 
   3   7   1      122.94      112.09     23.31 o 
   5   7   1      161.43      209.40     26.01 o 
   7   7   1      103.10      118.50     21.21 o 
   9   7   1       48.01       90.97     21.72 o 
  -4   8   1      118.56       97.00     38.07 o 
  -2   8   1      268.14      241.85     54.55 o 
   0   8   1      107.70      137.33     28.10 o 
   2   8   1       86.49      114.54     30.53 o 
   4   8   1      264.68      361.53     37.93 o 
 -16   0   2     1460.42     1352.44     61.16 o 
 -14   0   2     1642.81     1582.08     59.29 o 
 -12   0   2       11.94       27.75     22.53 o 
 -10   0   2        4.85        1.05     11.57 o 
  -8   0   2       97.89      127.01     17.14 o 
  -6   0   2      366.77      356.40     28.27 o 
  -4   0   2      156.87      192.66     17.17 o 
  -2   0   2      413.97      247.89     19.35 o 
   0   0   2        9.97        3.60      4.33 o 
   2   0   2      108.55      111.45      6.44 o 
   4   0   2        6.24       -0.11      6.69 o 
   6   0   2      281.46      292.09     16.79 o 
   8   0   2       31.72       16.16     11.77 o 
  10   0   2     1423.88     1342.07     36.52 o 
  12   0   2     5973.75     5783.42    106.08 o 
  14   0   2      273.93      303.97     41.32 o 
 -17   1   2      519.29      511.84     48.83 o 
 -15   1   2        3.92       58.19     19.58 o 
 -13   1   2      364.26      425.09     22.73 o 
 -11   1   2     1178.46     1162.68     23.10 o 
  -9   1   2      280.82      379.55     15.62 o 
  -7   1   2        9.47       13.46      6.63 o 
  -5   1   2      725.85      707.81     11.15 o 
  -3   1   2    21745.86    21235.26    141.05 o 
  -1   1   2     2607.94     2412.25     21.64 o 
   1   1   2    11060.27    10874.34     43.02 o 
   3   1   2     3906.87     3743.90     20.56 o 
   5   1   2     1846.64     1959.33     17.97 o 
   7   1   2      989.14     1112.07     15.69 o 
   9   1   2       81.47       85.56     11.19 o 
  11   1   2      360.32      428.50     25.44 o 
  13   1   2       44.53       70.04     21.38 o 
  15   1   2      193.09      250.41     27.97 o 
 -16   2   2      163.64      216.05     29.04 o 
 -14   2   2       29.81       42.88     26.07 o 
 -12   2   2      118.10      129.36     16.92 o 
 -10   2   2      572.42      577.56     23.86 o 
  -8   2   2     1103.41     1121.81     15.76 o 
  -6   2   2        0.49        7.28      5.32 o 
  -4   2   2        9.35        3.22      5.22 o 
  -2   2   2     1031.33      988.19     11.28 o 
   0   2   2      205.23      325.56     11.15 o 
   2   2   2     1574.95     1614.57     13.49 o 
   4   2   2     2441.94     2499.39     18.81 o 
   6   2   2     1137.66     1270.38     16.22 o 
   8   2   2        2.61       -1.33      9.29 o 
  10   2   2      108.00      112.77     15.18 o 
  12   2   2       76.11      125.02     18.96 o 
  14   2   2       12.22       30.65     19.34 o 
 -15   3   2      179.66      218.45     27.35 o 
 -13   3   2        0.05        9.08     17.03 o 
 -11   3   2        2.55       18.74     12.23 o 
  -9   3   2      749.55      692.39     20.44 o 
  -7   3   2        6.08        4.81      6.97 o 
  -5   3   2      818.31      858.78     11.95 o 
  -3   3   2      264.86      414.66     11.44 o 
  -1   3   2     1112.30     1203.75     13.24 o 
   1   3   2      356.82      406.38     14.02 o 
   3   3   2        0.68       -6.54      5.47 o 
   5   3   2       16.05       22.80      7.20 o 
   7   3   2      120.70      135.99     11.96 o 
   9   3   2      313.69      351.39     18.16 o 
  11   3   2      586.82      528.58     32.06 o 
  13   3   2        5.96       34.18     14.92 o 
 -14   4   2        3.97       10.33     20.36 o 
 -12   4   2        4.25       35.26     15.82 o 
 -10   4   2     2030.95     1897.85     30.79 o 
  -8   4   2      259.43      337.78     20.13 o 
  -6   4   2      421.10      478.80     17.31 o 
  -4   4   2     2171.16     2230.95     20.24 o 
  -2   4   2        2.08       11.10      6.44 o 
   0   4   2      697.61      736.10     12.24 o 
   2   4   2       26.04       35.98      6.65 o 
   4   4   2     1640.86     1589.17     19.68 o 
   6   4   2      570.66      552.34     18.72 o 
   8   4   2      271.96      313.86     20.32 o 
  10   4   2      261.86      257.90     21.18 o 
  12   4   2       34.91       64.71     18.35 o 
 -13   5   2      101.47      157.43     25.64 o 
 -11   5   2      177.95      180.38     22.16 o 
  -9   5   2      975.45      944.14     23.12 o 
  -7   5   2      310.75      379.46     19.86 o 
  -5   5   2       26.34       37.98      9.66 o 
  -3   5   2        0.44       11.04      7.84 o 
  -1   5   2        4.76       23.47      8.02 o 
   1   5   2       20.71       30.97     10.02 o 
   3   5   2      133.61      134.55     13.07 o 
   5   5   2     2504.30     2478.89     31.32 o 
   7   5   2      428.70      435.10     19.89 o 
   9   5   2      124.03      100.61     17.67 o 
  11   5   2        6.10       52.59     21.04 o 
 -12   6   2      165.30      187.68     38.25 o 
 -10   6   2      463.36      464.05     39.79 o 
  -8   6   2       12.77       14.70     21.64 o 
  -6   6   2      912.29      786.42     27.52 o 
  -4   6   2       74.27       94.00     17.15 o 
  -2   6   2        1.51       11.40     13.45 o 
   0   6   2        5.61       10.16     15.05 o 
   2   6   2      755.56      732.56     20.80 o 
   4   6   2      751.71      714.27     20.74 o 
   6   6   2       28.40       54.58     15.60 o 
   8   6   2      493.62      520.49     29.21 o 
  10   6   2        1.23       62.87     19.68 o 
  -9   7   2      245.04      241.19     50.97 o 
  -7   7   2       24.85       88.75     32.49 o 
  -5   7   2       39.85       65.08     27.06 o 
  -3   7   2      508.06      473.94     38.15 o 
  -1   7   2      646.37      601.65     32.46 o 
   1   7   2       17.96       29.21     20.75 o 
   3   7   2       12.45       43.26     17.63 o 
   5   7   2       64.42       85.43     22.42 o 
   7   7   2        0.02       53.75     18.47 o 
  -6   8   2       21.02      108.30     40.09 o 
  -4   8   2       17.75       83.15     35.18 o 
  -2   8   2       44.90       46.30     36.86 o 
   0   8   2        8.82       43.13     33.43 o 
   2   8   2      118.20      133.41     30.30 o 
   4   8   2       61.81      122.58     32.37 o 
 -17   1   3        9.99      129.45     31.80 o 
 -15   1   3       88.94      143.46     21.26 o 
 -13   1   3       96.27      117.71     16.38 o 
 -11   1   3      846.55      821.58     18.91 o 
  -9   1   3      562.47      535.09     14.17 o 
  -7   1   3      410.60      439.03     15.09 o 
  -5   1   3     5710.89     5662.69     28.07 o 
  -3   1   3     9004.94     8810.73     35.72 o 
  -1   1   3     9234.22     8897.55     64.34 o 
   1   1   3     3427.21     3214.56     20.11 o 
   3   1   3     2350.91     2472.07     15.88 o 
   5   1   3     3400.08     3744.91     25.25 o 
   7   1   3        0.03        2.31      5.59 o 
   9   1   3     1115.43     1072.60     20.44 o 
  11   1   3      180.39      215.41     19.51 o 
  13   1   3     1534.92     1360.04     39.67 o 
  15   1   3       15.13       63.76     21.64 o 
 -16   2   3       16.23       66.01     21.75 o 
 -14   2   3       61.61       62.36     18.45 o 
 -12   2   3      274.37      307.26     19.36 o 
 -10   2   3      841.10      939.55     18.63 o 
  -8   2   3     2309.21     2276.88     21.56 o 
  -6   2   3     3286.67     3337.06     23.14 o 
  -4   2   3     2459.00     2497.75     17.19 o 
  -2   2   3     6517.42     6186.28     32.70 o 
   0   2   3        9.13       17.97      6.18 o 
   2   2   3     2995.80     3130.11     20.41 o 
   4   2   3      115.05      171.67      8.69 o 
   6   2   3        1.99       19.61      6.90 o 
   8   2   3      893.57      852.11     18.12 o 
  10   2   3       61.08       65.74     13.42 o 
  12   2   3      201.60      227.96     19.28 o 
  14   2   3       29.87       97.74     24.02 o 
 -15   3   3      418.55      479.20     29.30 o 
 -13   3   3      276.09      263.63     26.37 o 
 -11   3   3      115.29      118.07     14.32 o 
  -9   3   3      108.56      140.47     17.99 o 
  -7   3   3       99.33      135.59     10.52 o 
  -5   3   3      913.68      951.65     12.72 o 
  -3   3   3     2315.07     2437.64     18.58 o 
  -1   3   3     1484.18     1497.90     15.19 o 
   1   3   3     1932.77     1931.73     18.73 o 
   3   3   3      425.95      456.28     15.51 o 
   5   3   3      501.88      572.06     12.52 o 
   7   3   3       83.18      128.76     12.35 o 
   9   3   3        3.66       21.22     12.89 o 
  11   3   3      148.73      129.62     17.64 o 
  13   3   3       86.91       66.86     18.45 o 
 -14   4   3       56.84       87.85     19.23 o 
 -12   4   3       86.39      106.90     17.44 o 
 -10   4   3     1361.80     1318.72     29.32 o 
  -8   4   3       36.22       52.53     14.65 o 
  -6   4   3      717.94      715.31     13.15 o 
  -4   4   3      770.54      861.47     14.05 o 
  -2   4   3     1326.83     1363.83     16.50 o 
   0   4   3       19.04        5.56      6.41 o 
   2   4   3      911.38      904.24     13.81 o 
   4   4   3      352.81      399.84     14.39 o 
   6   4   3     2052.86     1890.05     28.94 o 
   8   4   3      453.33      423.60     20.67 o 
  10   4   3       17.88        5.63     14.39 o 
  12   4   3      586.79      542.81     39.87 o 
 -13   5   3       54.44       84.96     56.82 o 
 -11   5   3       68.35       77.58     18.13 o 
  -9   5   3        3.86       22.74     20.86 o 
  -7   5   3      220.38      222.11     21.83 o 
  -5   5   3        1.31       17.00     12.14 o 
  -3   5   3       64.42       52.46      8.97 o 
  -1   5   3      244.52      254.80     12.15 o 
   1   5   3      280.45      282.77     16.33 o 
   3   5   3      703.94      686.48     19.21 o 
   5   5   3      576.78      543.14     22.12 o 
   7   5   3       25.58       38.23     16.39 o 
   9   5   3        0.18       42.31     17.91 o 
  11   5   3        0.39       36.43     18.16 o 
 -12   6   3       35.04       66.75     35.41 o 
 -10   6   3       20.98       74.94     31.53 o 
  -8   6   3      184.66      166.83     34.11 o 
  -6   6   3       16.73       39.45     23.41 o 
  -4   6   3      446.85      440.78     23.05 o 
  -2   6   3      144.49      107.44     15.86 o 
   0   6   3       53.29       73.42     15.10 o 
   2   6   3     1230.47     1170.54     29.58 o 
   4   6   3       13.25       50.61     15.00 o 
   6   6   3     1079.05      974.24     26.38 o 
   8   6   3       76.82       82.65     19.06 o 
  10   6   3       67.28      101.02     22.35 o 
  -9   7   3      233.81      209.38     44.89 o 
  -7   7   3       77.76       86.24     31.69 o 
  -5   7   3      408.99      431.20     35.91 o 
  -3   7   3      153.32      123.18     25.61 o 
  -1   7   3       24.80       51.13     17.59 o 
   1   7   3      414.58      406.09     27.27 o 
   3   7   3      188.77      145.71     21.56 o 
   5   7   3      222.50      273.17     42.87 o 
   7   7   3        0.60       14.96     18.90 o 
  -6   8   3       27.77      123.94     32.71 o 
  -4   8   3        9.96       25.28     31.58 o 
  -2   8   3       12.49       74.07     30.34 o 
   0   8   3      285.80      295.78     34.12 o 
   2   8   3       65.03      132.39     30.78 o 
   4   8   3       24.90       75.26     38.37 o 
 -16   0   4      871.33      809.57     41.64 o 
 -14   0   4     1382.30     1302.47     38.20 o 
 -12   0   4      599.83      618.27     27.13 o 
 -10   0   4        0.32       -5.45     11.86 o 
  -8   0   4      319.60      374.23     20.85 o 
  -6   0   4      507.68      531.16     13.78 o 
  -4   0   4   114100.23   110563.80    695.28 o 
  -2   0   4    33024.05    31073.38    223.75 o 
   2   0   4      150.51      304.47     34.07 o 
   4   0   4        8.50        8.45      5.70 o 
   6   0   4      546.14      563.60     16.81 o 
   8   0   4        4.60       13.00     11.74 o 
  10   0   4     3985.35     3984.36     73.40 o 
  12   0   4       27.26       44.86     38.12 o 
  14   0   4      151.14      205.49     58.62 o 
 -17   1   4      168.81      259.44     30.47 o 
 -15   1   4      110.43      136.62     20.51 o 
 -13   1   4      158.32      194.17     18.09 o 
 -11   1   4        4.86       -6.64     10.13 o 
  -9   1   4     1384.30     1379.99     17.19 o 
  -7   1   4      491.87      493.06     10.57 o 
  -5   1   4      533.22      570.09     10.10 o 
  -3   1   4      108.60      121.57      8.04 o 
  -1   1   4     6370.22     6241.81     61.40 o 
   1   1   4     9105.01     9214.46     61.96 o 
   3   1   4        0.50        4.43      3.91 o 
   5   1   4     1251.44     1259.42     13.12 o 
   7   1   4       17.65       14.85      8.85 o 
   9   1   4      661.53      663.90     33.35 o 
  11   1   4      582.40      574.37     27.94 o 
  13   1   4      892.99      841.01     43.90 o 
 -16   2   4        0.09       61.69     22.82 o 
 -14   2   4        1.84        3.50     15.12 o 
 -12   2   4       98.43       75.75     14.14 o 
 -10   2   4      124.05      124.38     12.98 o 
  -8   2   4       42.90       47.72      6.80 o 
  -6   2   4      932.95     1021.05     13.04 o 
  -4   2   4     1073.53     1070.19     12.29 o 
  -2   2   4      969.55      887.13     12.99 o 
   0   2   4       52.71       56.52      6.72 o 
   2   2   4     1744.91     1968.93     16.59 o 
   4   2   4      581.47      634.84     10.81 o 
   6   2   4      122.00      144.09     10.23 o 
   8   2   4        0.07        4.39     11.61 o 
  10   2   4       39.41       63.19     13.47 o 
  12   2   4       66.17       85.03     16.12 o 
  14   2   4        0.03       69.06     23.16 o 
 -15   3   4        5.38       32.21     19.43 o 
 -13   3   4      926.77      901.11     23.05 o 
 -11   3   4       36.02       77.48     14.12 o 
  -9   3   4       13.20       30.46      8.23 o 
  -7   3   4       30.04       36.93      7.29 o 
  -5   3   4       27.64       61.70      7.24 o 
  -3   3   4      337.80      383.07     14.49 o 
  -1   3   4       15.00        5.21      5.72 o 
   1   3   4      163.11      231.26      9.66 o 
   3   3   4      634.97      660.99     12.45 o 
   5   3   4        4.71        6.74      7.88 o 
   7   3   4        6.04       -6.59     13.15 o 
   9   3   4       19.58       25.51     15.13 o 
  11   3   4       15.48       21.14     15.29 o 
  13   3   4       16.53       64.17     20.53 o 
 -14   4   4        9.99       26.87     39.41 o 
 -12   4   4       27.02       71.78     16.63 o 
 -10   4   4        1.86        6.25     12.30 o 
  -8   4   4      401.26      431.43     20.34 o 
  -6   4   4      727.07      752.91     13.54 o 
  -4   4   4       35.03       31.05      7.49 o 
  -2   4   4      487.91      532.68     12.31 o 
   0   4   4       55.96       76.24      9.96 o 
   2   4   4      726.97      731.37     14.20 o 
   4   4   4      215.54      280.70     14.75 o 
   6   4   4      621.36      604.42     25.62 o 
   8   4   4     1033.98      888.01     24.86 o 
  10   4   4      178.74      219.11     22.66 o 
  12   4   4        1.77       64.10     23.19 o 
 -13   5   4        6.96       65.52     30.78 o 
 -11   5   4     2949.20     2916.06     63.59 o 
  -9   5   4     2124.67     1966.24     48.66 o 
  -7   5   4      468.16      513.24     18.94 o 
  -5   5   4      129.71      138.45     12.78 o 
  -3   5   4       11.76       27.04      9.85 o 
  -1   5   4       35.62       40.10     11.95 o 
   1   5   4      191.55      207.09     16.25 o 
   3   5   4     9022.02     8782.59     73.38 o 
   5   5   4      646.43      657.93     21.21 o 
   7   5   4      105.19      117.66     18.28 o 
   9   5   4        5.65       50.08     19.24 o 
  11   5   4        2.58       60.25     18.20 o 
 -12   6   4      273.15      307.60     67.28 o 
 -10   6   4       38.63       36.81     30.12 o 
  -8   6   4      243.18      226.98     34.83 o 
  -6   6   4      261.47      255.07     28.70 o 
  -4   6   4      312.72      298.90     19.91 o 
  -2   6   4      551.14      529.87     22.70 o 
   0   6   4       45.40       48.42     14.60 o 
   2   6   4       86.10       78.06     20.41 o 
   4   6   4      222.59      261.48     19.33 o 
   6   6   4     1263.11     1110.85     34.68 o 
   8   6   4       87.52      139.87     20.40 o 
  10   6   4        3.34       67.36     19.72 o 
  -9   7   4       92.28      112.45     35.28 o 
  -7   7   4        1.17       29.56     30.16 o 
  -5   7   4       62.06       66.66     29.82 o 
  -3   7   4        7.39       28.53     23.30 o 
  -1   7   4       69.43       77.35     17.21 o 
   1   7   4        4.65       20.92     18.18 o 
   3   7   4      167.19      187.54     22.76 o 
   5   7   4       16.37       18.15     20.69 o 
   7   7   4        4.95       30.62     25.91 o 
  -4   8   4       32.13      108.86     32.33 o 
  -2   8   4       13.37       76.84     32.45 o 
   0   8   4        8.46       69.69     29.38 o 
   2   8   4       41.30       90.56     30.98 o 
 -17   1   5        0.26      140.04     36.69 o 
 -15   1   5       27.65       97.33     18.66 o 
 -13   1   5      253.19      277.50     19.63 o 
 -11   1   5      462.69      508.08     29.43 o 
  -9   1   5      183.86      289.27     11.16 o 
  -7   1   5     1697.48     1705.68     17.04 o 
  -5   1   5     6334.87     6096.05     31.59 o 
  -3   1   5     4332.51     4166.54     28.65 o 
  -1   1   5      723.29      640.65     12.12 o 
   1   1   5      713.23      758.60     12.48 o 
   3   1   5      283.74      296.87     11.41 o 
   5   1   5      956.95      919.57     10.32 o 
   7   1   5        0.23       18.28      7.95 o 
   9   1   5        6.80        6.76     13.27 o 
  11   1   5       26.38       46.51     17.03 o 
  13   1   5       75.00      129.13     31.95 o 
 -16   2   5        8.66       52.49     35.76 o 
 -14   2   5      189.74      156.83     17.52 o 
 -12   2   5       49.73       73.71     13.53 o 
 -10   2   5       41.63       48.12     10.98 o 
  -8   2   5       24.29       32.16      6.41 o 
  -6   2   5      788.69      804.92     11.99 o 
  -4   2   5      278.13      382.72     10.24 o 
  -2   2   5      143.12      205.79      9.15 o 
   0   2   5       38.49       37.71      5.92 o 
   2   2   5     7151.80     7817.25     39.39 o 
   4   2   5     1047.11     1179.67     13.80 o 
   6   2   5        6.23       29.37      8.60 o 
   8   2   5      287.92      310.85     13.91 o 
  10   2   5      396.75      378.31     22.61 o 
  12   2   5       34.92       77.22     15.76 o 
  14   2   5       28.40       85.98     23.20 o 
 -15   3   5       26.27      106.77     31.96 o 
 -13   3   5       39.19       53.77     16.04 o 
 -11   3   5        0.02        9.07     16.32 o 
  -9   3   5       59.55       80.67      8.93 o 
  -7   3   5      204.16      255.33     10.96 o 
  -5   3   5     3177.32     3325.40     24.66 o 
  -3   3   5      434.15      537.86     11.22 o 
  -1   3   5      160.95      175.45     10.20 o 
   1   3   5      422.66      478.59     10.58 o 
   3   3   5      285.02      351.17     12.60 o 
   5   3   5       25.97       46.60     11.39 o 
   7   3   5       23.41       17.50     16.46 o 
   9   3   5     1325.24     1154.63     27.56 o 
  11   3   5       43.86       64.31     15.08 o 
  13   3   5       18.63       60.74     23.74 o 
 -14   4   5      354.31      473.30     39.66 o 
 -12   4   5     1126.64     1045.36     39.51 o 
 -10   4   5       43.44       45.00     13.12 o 
  -8   4   5       27.81       42.59      8.75 o 
  -6   4   5      253.55      308.61     12.20 o 
  -4   4   5      140.80      191.40     11.13 o 
  -2   4   5     1234.17     1201.82     17.24 o 
   0   4   5       12.37       28.74      9.09 o 
   2   4   5      258.58      287.32     13.87 o 
   4   4   5      660.21      683.37     28.33 o 
   6   4   5      283.73      322.24     22.99 o 
   8   4   5      167.72      146.42     19.97 o 
  10   4   5       38.85       66.76     15.31 o 
  12   4   5        6.51       79.05     18.68 o 
 -13   5   5       60.38       56.32     32.80 o 
 -11   5   5      378.15      413.34     40.72 o 
  -9   5   5      498.82      527.10     59.87 o 
  -7   5   5        1.08       21.40     19.41 o 
  -5   5   5        3.96        9.22     14.03 o 
  -3   5   5        3.90        7.25     12.37 o 
  -1   5   5      101.00       93.92     15.47 o 
   1   5   5       53.71       59.28     18.59 o 
   3   5   5       28.86       55.83     15.77 o 
   5   5   5      659.20      595.96     22.62 o 
   7   5   5       23.63       53.72     15.93 o 
   9   5   5       18.32       44.47     14.65 o 
  11   5   5       48.19      112.36     29.67 o 
 -12   6   5     1496.28     1407.00     82.10 o 
 -10   6   5      132.01      153.46     34.67 o 
  -8   6   5       21.38       16.27     25.72 o 
  -6   6   5       27.49       11.08     22.79 o 
  -4   6   5       88.47      111.95     17.40 o 
  -2   6   5        1.68       25.59     15.32 o 
   0   6   5      141.52      184.44     17.13 o 
   2   6   5      140.58      211.50     20.77 o 
   4   6   5       69.17       89.40     16.98 o 
   6   6   5       39.09       65.69     18.51 o 
   8   6   5       66.49       92.31     18.82 o 
  -9   7   5       26.91       58.91     34.97 o 
  -7   7   5       40.72       58.03     29.20 o 
  -5   7   5      131.82      116.30     37.08 o 
  -3   7   5      226.17      205.78     22.07 o 
  -1   7   5       11.40       50.73     17.83 o 
   1   7   5      250.73      279.27     29.77 o 
   3   7   5      280.97      274.12     25.85 o 
   5   7   5        0.62       59.65     22.27 o 
   7   7   5       56.71       82.05     20.82 o 
  -4   8   5        0.03       26.05     31.50 o 
  -2   8   5       18.56       38.60     24.43 o 
   0   8   5        0.07       43.21     33.16 o 
   2   8   5      687.48      785.44     38.15 o 
 -16   0   6      352.22      544.09     74.58 o 
 -14   0   6       50.69       54.92     21.12 o 
 -12   0   6      255.53      297.44     25.40 o 
 -10   0   6     1440.95     1357.38     25.26 o 
  -8   0   6      614.82      639.56     17.48 o 
  -6   0   6      399.79      451.68     15.78 o 
  -4   0   6     3926.09     3899.41     39.84 o 
  -2   0   6     7053.70     6881.75     45.71 o 
   0   0   6      587.60      490.83     41.12 o 
   2   0   6      444.42      510.66     28.14 o 
   4   0   6     2471.86     2457.03     33.78 o 
   6   0   6     2296.51     2201.12     23.77 o 
   8   0   6     7165.31     7014.30     78.96 o 
  10   0   6     2875.55     2748.58     62.06 o 
  12   0   6       64.80       67.31     26.41 o 
  14   0   6       20.44       60.87     47.60 o 
 -17   1   6       10.05      163.69     42.76 o 
 -15   1   6      116.92      162.17     20.54 o 
 -13   1   6      677.70      668.46     21.44 o 
 -11   1   6       15.16       19.81      7.87 o 
  -9   1   6      490.12      509.27     12.35 o 
  -7   1   6     6795.22     6745.58     44.55 o 
  -5   1   6     1224.56     1272.89     14.05 o 
  -3   1   6     1662.68     1628.50     18.73 o 
  -1   1   6     1662.78     1622.07     12.97 o 
   1   1   6      160.91      239.98     15.34 o 
   3   1   6     1884.99     2058.74     26.36 o 
   5   1   6      117.96      134.20      8.98 o 
   7   1   6      486.01      491.69     24.71 o 
   9   1   6        0.09       21.29     12.54 o 
  11   1   6       34.03       57.84     14.21 o 
  13   1   6        2.14       63.71     22.45 o 
 -16   2   6        5.84       73.18     33.72 o 
 -14   2   6        1.72       56.26     16.66 o 
 -12   2   6     1230.27     1177.51     24.17 o 
 -10   2   6       18.24       31.00      7.48 o 
  -8   2   6      394.89      469.14     15.65 o 
  -6   2   6      420.93      451.62     11.79 o 
  -4   2   6      793.65      714.92     13.44 o 
  -2   2   6       50.49       47.72      7.91 o 
   0   2   6        0.78        0.39      4.84 o 
   2   2   6     3920.26     4193.41     33.61 o 
   4   2   6      190.52      182.54      9.06 o 
   6   2   6      152.06      159.40     12.89 o 
   8   2   6      309.69      325.14     18.99 o 
  10   2   6       29.95       32.67     12.40 o 
  12   2   6       14.14       61.23     17.85 o 
 -15   3   6       33.32       32.26     35.40 o 
 -13   3   6      316.57      404.89     32.48 o 
 -11   3   6      371.72      374.06     20.13 o 
  -9   3   6       17.46       36.15      7.81 o 
  -7   3   6      376.41      396.20     12.43 o 
  -5   3   6     2409.26     2430.97     24.08 o 
  -3   3   6      582.78      631.52     12.79 o 
  -1   3   6     1078.22     1108.41     16.58 o 
   1   3   6        4.32       12.00      6.67 o 
   3   3   6       44.37       52.78      6.93 o 
   5   3   6       22.84       28.01     11.10 o 
   7   3   6       23.69       26.27     11.62 o 
   9   3   6      114.76       99.80     14.23 o 
  11   3   6       98.49      101.49     19.16 o 
 -14   4   6     1065.37     1000.82     57.80 o 
 -12   4   6      499.54      634.39     51.11 o 
 -10   4   6      102.95       88.67     28.08 o 
  -8   4   6      748.41      757.73     18.67 o 
  -6   4   6      238.21      290.45     13.76 o 
  -4   4   6      333.30      428.27     17.72 o 
  -2   4   6       87.64      122.17     11.18 o 
   0   4   6     1398.06     1299.14     20.98 o 
   2   4   6      245.59      264.23     16.00 o 
   4   4   6       57.98       38.72     12.87 o 
   6   4   6      118.90      130.25     15.77 o 
   8   4   6       10.34       45.97     14.25 o 
  10   4   6      325.98      323.23     24.86 o 
 -13   5   6      446.01      486.36     43.30 o 
 -11   5   6       47.33       47.02     31.03 o 
  -9   5   6      397.97      511.80     33.16 o 
  -7   5   6        0.97        7.28     13.21 o 
  -5   5   6      168.29      180.28     18.09 o 
  -3   5   6      608.76      652.24     35.96 o 
  -1   5   6      266.13      284.10     18.75 o 
   1   5   6     1399.14     1302.52     27.68 o 
   3   5   6     2394.07     2282.46     37.28 o 
   5   5   6      130.14      135.83     17.28 o 
   7   5   6       69.94       91.31     17.67 o 
   9   5   6       58.30       85.00     17.63 o 
 -12   6   6        0.18      -13.13     34.24 o 
 -10   6   6      148.11      150.77     33.97 o 
  -8   6   6        1.60       33.71     32.15 o 
  -6   6   6       65.48       55.61     21.90 o 
  -4   6   6       63.57       34.42     21.88 o 
  -2   6   6      723.21      654.34     28.85 o 
   0   6   6     1290.34     1217.59     29.58 o 
   2   6   6        3.88       15.21     18.23 o 
   4   6   6      166.81      172.90     26.89 o 
   6   6   6        5.02       44.52     17.81 o 
   8   6   6      285.74      337.05     25.96 o 
  -9   7   6        8.00       84.08     35.84 o 
  -7   7   6       32.65       80.63     31.56 o 
  -5   7   6      849.96      772.25     39.88 o 
  -3   7   6       30.67       24.71     21.44 o 
  -1   7   6       49.91       84.32     21.00 o 
   1   7   6        7.85       49.58     21.39 o 
   3   7   6        4.02       57.55     23.76 o 
   5   7   6        0.03       54.99     22.91 o 
  -4   8   6       36.62       93.73     33.06 o 
  -2   8   6       37.97       91.43     40.68 o 
   0   8   6       11.35       66.90     26.72 o 
 -17   1   7        4.86      175.39     66.84 o 
 -15   1   7      326.57      300.48     38.68 o 
 -13   1   7      479.84      543.75     26.77 o 
 -11   1   7       19.79       44.81      8.32 o 
  -9   1   7     1115.42     1098.56     16.48 o 
  -7   1   7     8329.55     8357.97     44.35 o 
  -5   1   7     1217.57     1259.39     20.92 o 
  -3   1   7      655.49      570.22     15.01 o 
  -1   1   7     2193.53     2282.08     16.21 o 
   1   1   7     3503.21     3581.16     59.11 o 
   3   1   7       70.53       96.60     12.18 o 
   5   1   7     1692.50     1656.35     15.22 o 
   7   1   7      567.33      549.38     20.53 o 
   9   1   7     1922.73     1788.95     32.77 o 
  11   1   7       28.41       35.16     15.58 o 
  13   1   7        0.13       45.25     20.09 o 
 -16   2   7       10.53       17.79     35.06 o 
 -14   2   7      249.75      416.60     38.42 o 
 -12   2   7      701.18      717.25     22.21 o 
 -10   2   7      849.44      856.03     15.55 o 
  -8   2   7        0.01        7.33      7.61 o 
  -6   2   7      356.02      417.12     14.38 o 
  -4   2   7      156.36      213.09     10.63 o 
  -2   2   7     1042.13     1097.60     14.12 o 
   0   2   7      261.34      306.36     11.02 o 
   2   2   7      145.20      164.52      7.40 o 
   4   2   7     1547.65     1532.41     18.19 o 
   6   2   7       92.59      102.71     13.23 o 
   8   2   7      115.73      103.54     15.08 o 
  10   2   7       13.31       38.51     12.63 o 
  12   2   7        2.41       37.06     18.41 o 
 -15   3   7        3.99        4.92     36.36 o 
 -13   3   7        0.58      -25.05     25.99 o 
 -11   3   7        6.15      -15.21     24.09 o 
  -9   3   7      447.75      464.21     20.79 o 
  -7   3   7      275.87      356.90     12.29 o 
  -5   3   7     2123.41     2090.19     19.47 o 
  -3   3   7     1986.47     1843.26     19.57 o 
  -1   3   7      203.70      216.73     11.05 o 
   1   3   7      355.10      379.07     12.87 o 
   3   3   7        3.02       22.01      8.41 o 
   5   3   7      122.04      139.49     14.11 o 
   7   3   7      431.82      340.62     16.67 o 
   9   3   7       10.58       20.48     19.32 o 
  11   3   7      563.81      507.16     31.06 o 
 -14   4   7      670.66      755.98     43.56 o 
 -12   4   7       69.32       78.05     30.98 o 
 -10   4   7       22.85       26.50     26.51 o 
  -8   4   7      878.06      911.11     23.74 o 
  -6   4   7      523.15      552.79     22.97 o 
  -4   4   7      107.63      141.89     12.50 o 
  -2   4   7      966.80      860.43     19.23 o 
   0   4   7     1904.95     1827.15     31.77 o 
   2   4   7      782.54      790.32     21.76 o 
   4   4   7       84.50      112.93     14.43 o 
   6   4   7      185.15      187.59     17.22 o 
   8   4   7      273.18      246.68     23.38 o 
  10   4   7      327.74      338.82     25.47 o 
 -13   5   7       18.45       44.76     32.87 o 
 -11   5   7       23.54       16.38     29.76 o 
  -9   5   7      130.13      145.72     27.20 o 
  -7   5   7        6.63       35.85     12.96 o 
  -5   5   7       17.52       20.61     14.92 o 
  -3   5   7        1.13        6.29     14.73 o 
  -1   5   7      766.14      785.28     36.16 o 
   1   5   7      362.40      429.51     28.31 o 
   3   5   7      250.47      239.01     25.15 o 
   5   5   7       10.40       36.12     15.44 o 
   7   5   7        0.03       55.98     19.32 o 
   9   5   7       12.61       84.47     25.51 o 
 -12   6   7      107.58      104.20     37.36 o 
 -10   6   7        0.82       25.62     31.54 o 
  -8   6   7      253.81      288.61     42.83 o 
  -6   6   7      461.44      439.50     27.67 o 
  -4   6   7       54.09       56.93     17.32 o 
  -2   6   7      678.69      686.50     43.29 o 
   0   6   7     1490.02     1474.14     39.91 o 
   2   6   7     1080.89      970.81     30.27 o 
   4   6   7        2.28        2.58     21.98 o 
   6   6   7        0.59       40.63     17.60 o 
   8   6   7      405.20      425.91     40.41 o 
  -9   7   7       67.10       77.97     44.92 o 
  -7   7   7      259.74      260.74     42.40 o 
  -5   7   7        4.54       67.43     26.63 o 
  -3   7   7      299.66      308.20     32.83 o 
  -1   7   7        3.84       55.50     22.70 o 
   1   7   7        7.00       67.41     22.80 o 
   3   7   7       43.76       66.87     23.47 o 
   5   7   7       40.28      108.91     25.24 o 
  -2   8   7      175.24      155.87     36.70 o 
 -16   0   8     1200.23     1128.25    107.48 o 
 -14   0   8        0.75       40.40     66.04 o 
 -12   0   8        6.94       65.05     14.16 o 
 -10   0   8      280.79      355.47     19.24 o 
  -8   0   8    15605.17    15344.62    104.36 o 
  -6   0   8    13720.65    13445.57    100.61 o 
  -4   0   8      444.54      420.44     16.55 o 
  -2   0   8      339.28      346.77     15.36 o 
   0   0   8        9.31       -7.75     17.54 o 
   2   0   8        0.96      -13.66     17.53 o 
   4   0   8      526.88      538.63     46.39 o 
   6   0   8     4534.20     4390.84     44.67 o 
   8   0   8       92.05      100.10     21.59 o 
  10   0   8       14.94       36.14     20.57 o 
  12   0   8       64.26       57.07     67.65 o 
 -17   1   8        2.31      136.53    178.50 o 
 -15   1   8      147.64      184.66     43.50 o 
 -13   1   8        0.13       15.00     22.66 o 
 -11   1   8      283.31      345.28     14.71 o 
  -9   1   8        9.07       26.01      7.32 o 
  -7   1   8     1497.36     1380.97     18.02 o 
  -5   1   8      311.95      344.91     18.48 o 
  -3   1   8      402.99      430.95      9.98 o 
  -1   1   8     1731.08     1827.34     16.38 o 
   1   1   8       82.55      124.30     14.01 o 
   3   1   8      651.98      691.42     19.37 o 
   5   1   8      359.82      357.41     12.99 o 
   7   1   8     1343.38     1192.64     22.75 o 
   9   1   8      655.78      605.72     51.57 o 
  11   1   8       68.69       88.06     20.60 o 
 -16   2   8       49.15       32.28     38.94 o 
 -14   2   8       64.69       -8.13     34.35 o 
 -12   2   8      334.21      391.23     28.75 o 
 -10   2   8      567.99      651.18     17.48 o 
  -8   2   8       60.77       70.40      7.86 o 
  -6   2   8     1946.97     1861.92     19.25 o 
  -4   2   8       26.71       42.88      9.20 o 
  -2   2   8      234.02      284.29      9.18 o 
   0   2   8     2266.18     2305.49     17.99 o 
   2   2   8      245.79      322.39      9.28 o 
   4   2   8        1.41        9.48     11.00 o 
   6   2   8       50.70       37.01     10.77 o 
   8   2   8       95.40       95.70     16.39 o 
  10   2   8        1.82       18.37     19.29 o 
  12   2   8      103.39      174.88     20.89 o 
 -15   3   8      541.67      638.15     67.62 o 
 -13   3   8       56.75       57.18     29.67 o 
 -11   3   8        0.01       -1.81     17.01 o 
  -9   3   8       17.06       45.62     12.26 o 
  -7   3   8      524.42      578.82     20.43 o 
  -5   3   8       33.80       52.82      9.44 o 
  -3   3   8      115.42      158.02     11.62 o 
  -1   3   8      198.63      253.15     14.57 o 
   1   3   8      748.93      631.00     18.73 o 
   3   3   8        3.11       18.58      9.15 o 
   5   3   8      138.43      179.17     26.75 o 
   7   3   8      519.13      453.95     40.03 o 
   9   3   8      153.01      138.63     15.50 o 
  11   3   8       30.92       86.68     21.01 o 
 -14   4   8      124.83      183.42     35.95 o 
 -12   4   8       62.46       54.24     29.80 o 
 -10   4   8       23.33       25.49     14.70 o 
  -8   4   8      181.06      186.78     17.64 o 
  -6   4   8       36.84       45.20     12.13 o 
  -4   4   8      440.33      491.48     19.78 o 
  -2   4   8      219.62      284.58     20.47 o 
   0   4   8     1366.23     1328.96     27.87 o 
   2   4   8      354.30      380.30     21.20 o 
   4   4   8      417.25      437.18     22.45 o 
   6   4   8       52.62       58.18     17.20 o 
   8   4   8      156.60      149.07     22.10 o 
  10   4   8        8.18       47.47     32.76 o 
 -13   5   8     1495.60     1354.52     59.02 o 
 -11   5   8      201.80      258.59     48.75 o 
  -9   5   8      271.05      313.04     30.75 o 
  -7   5   8        8.71       39.94     13.88 o 
  -5   5   8       23.45       70.09     15.77 o 
  -3   5   8       28.98       41.68     15.73 o 
  -1   5   8     5489.97     5257.82     69.10 o 
   1   5   8     1393.81     1270.51     34.88 o 
   3   5   8       24.94       21.72     20.79 o 
   5   5   8       18.57       42.22     15.68 o 
   7   5   8       20.42       65.60     16.85 o 
   9   5   8        7.86       97.00     22.79 o 
 -12   6   8       39.42       55.13     34.00 o 
 -10   6   8        9.56       -3.23     32.68 o 
  -8   6   8      499.40      539.50     37.88 o 
  -6   6   8      183.22      175.74     20.50 o 
  -4   6   8       90.79       83.08     20.94 o 
  -2   6   8        9.20       50.04     18.94 o 
   0   6   8      309.18      364.70     30.69 o 
   2   6   8      539.81      564.15     31.93 o 
   4   6   8        2.36       22.94     20.28 o 
   6   6   8      209.63      206.38     23.63 o 
  -9   7   8       25.73       41.62     34.98 o 
  -7   7   8       31.49       47.53     48.42 o 
  -5   7   8      214.60      185.39     37.72 o 
  -3   7   8       37.67       31.68     34.10 o 
  -1   7   8       72.19       92.20     32.13 o 
   1   7   8      255.97      275.19     34.55 o 
   3   7   8       15.13       62.26     23.84 o 
 -17   1   9       63.27      134.98     70.08 o 
 -15   1   9      134.20      290.71     59.23 o 
 -13   1   9       22.17       27.33     28.15 o 
 -11   1   9      270.42      283.52     19.29 o 
  -9   1   9     3963.31     3829.76     37.03 o 
  -7   1   9      143.73      202.62     17.24 o 
  -5   1   9      124.94      145.06     10.31 o 
  -3   1   9     1093.59     1116.01     19.83 o 
  -1   1   9       20.05       40.49      6.37 o 
   1   1   9      205.99      198.73     16.67 o 
   3   1   9      196.91      252.18     16.61 o 
   5   1   9       21.70        8.03     10.63 o 
   7   1   9        0.65       -2.04     11.57 o 
   9   1   9       60.92       46.26     21.36 o 
  11   1   9      331.10      356.17     27.01 o 
 -16   2   9       14.25       32.98     59.32 o 
 -14   2   9        8.96       -2.86     26.48 o 
 -12   2   9       23.13       58.47     16.66 o 
 -10   2   9       73.40      113.14     15.25 o 
  -8   2   9      141.07      202.01     13.33 o 
  -6   2   9     1570.67     1533.22     21.91 o 
  -4   2   9      562.50      599.39     18.09 o 
  -2   2   9     4670.13     4647.02     39.80 o 
   0   2   9      404.71      580.91     10.53 o 
   2   2   9        0.18       12.96      6.09 o 
   4   2   9       29.01       33.26     10.51 o 
   6   2   9       79.09       67.15     12.19 o 
   8   2   9      186.82      207.20     18.31 o 
  10   2   9       19.61       50.88     16.50 o 
 -15   3   9        2.10        9.69     46.05 o 
 -13   3   9      100.96       97.18     30.29 o 
 -11   3   9      112.67      110.14     15.36 o 
  -9   3   9      622.67      605.27     28.25 o 
  -7   3   9      342.70      480.98     24.02 o 
  -5   3   9       11.47       15.68      9.61 o 
  -3   3   9       54.74       73.20     10.86 o 
  -1   3   9        0.10       10.87      9.22 o 
   1   3   9      498.03      536.10     22.51 o 
   3   3   9       89.16      114.09     11.96 o 
   5   3   9     1501.63     1239.72     27.74 o 
   7   3   9      151.39      140.50     18.09 o 
   9   3   9        0.04       26.28     15.87 o 
 -14   4   9        4.91       47.49     31.77 o 
 -12   4   9        4.16        3.66     29.42 o 
 -10   4   9       15.05       25.60     15.55 o 
  -8   4   9       84.29      116.28     14.98 o 
  -6   4   9       98.05      141.52     13.97 o 
  -4   4   9      112.84      143.35     17.47 o 
  -2   4   9       28.68       40.25     14.91 o 
   0   4   9     1007.73      923.13     26.26 o 
   2   4   9       56.40       99.82     16.90 o 
   4   4   9      645.56      522.99     52.39 o 
   6   4   9       21.03       36.35     15.29 o 
   8   4   9       36.97       47.49     15.17 o 
 -13   5   9      203.74      117.38     45.14 o 
 -11   5   9       65.12      114.44     33.09 o 
  -9   5   9       81.00       79.29     15.96 o 
  -7   5   9       18.13       25.44     13.27 o 
  -5   5   9        7.35       23.70     16.02 o 
  -3   5   9      212.16      211.09     20.31 o 
  -1   5   9      108.64      131.76     25.70 o 
   1   5   9      344.38      363.42     28.01 o 
   3   5   9       65.14       36.68     19.10 o 
   5   5   9        3.73       37.60     17.70 o 
   7   5   9        4.98       80.37     31.28 o 
 -12   6   9       57.35      115.98     37.34 o 
 -10   6   9        1.73       27.14     32.03 o 
  -8   6   9        6.78       57.80     30.24 o 
  -6   6   9        0.16       14.55     19.04 o 
  -4   6   9      130.88      134.79     22.23 o 
  -2   6   9      182.93      219.17     25.29 o 
   0   6   9        0.06       -1.94     19.13 o 
   2   6   9       98.73      128.09     24.76 o 
   4   6   9      115.54      115.95     23.36 o 
   6   6   9       87.91      124.55     21.82 o 
  -9   7   9      101.70      134.13     52.05 o 
  -7   7   9        3.86       19.42     32.69 o 
  -5   7   9       10.47       22.51     22.02 o 
  -3   7   9        9.53       14.51     21.76 o 
  -1   7   9        2.29       18.63     32.25 o 
   1   7   9      522.14      501.02     41.80 o 
   3   7   9       16.67       35.84     23.39 o 
 -16   0  10       33.45      297.71     66.39 o 
 -14   0  10       57.93      301.15     84.24 o 
 -12   0  10       24.10       31.23     23.29 o 
 -10   0  10      178.09      188.79     26.81 o 
  -8   0  10      477.65      537.51     23.19 o 
  -6   0  10     2067.84     2085.92     34.57 o 
  -4   0  10      780.61      834.65     17.98 o 
  -2   0  10      174.79      222.50     21.06 o 
   0   0  10     1242.00     1108.15     42.62 o 
   2   0  10      274.50      315.87     34.46 o 
   4   0  10     7081.55     6971.98     72.91 o 
   6   0  10     4853.27     4684.33     83.81 o 
   8   0  10       49.49       72.06     34.38 o 
  10   0  10       12.15       25.52     23.53 o 
 -17   1  10      154.77      261.21    110.68 o 
 -15   1  10       81.66      145.48     92.26 o 
 -13   1  10        7.47       39.15     16.97 o 
 -11   1  10     4050.75     3825.13     53.35 o 
  -9   1  10       21.70       38.67     11.23 o 
  -7   1  10      679.80      721.27     17.89 o 
  -5   1  10     1134.78     1095.67     18.46 o 
  -3   1  10      178.86      195.10      8.74 o 
  -1   1  10      148.43      182.31     12.66 o 
   1   1  10      229.72      319.82     20.81 o 
   3   1  10     1579.72     1551.86     30.05 o 
   5   1  10      522.86      518.31     33.28 o 
   7   1  10      116.20      103.29     14.17 o 
   9   1  10       63.51       53.86     18.34 o 
  11   1  10      208.99      230.37     26.36 o 
 -16   2  10      152.41      153.58     61.36 o 
 -14   2  10      163.82      221.29     42.20 o 
 -12   2  10       28.88       44.01     14.18 o 
 -10   2  10     1446.67     1384.34     32.49 o 
  -8   2  10      179.10      227.84     19.65 o 
  -6   2  10      183.12      210.16     13.39 o 
  -4   2  10       14.61       25.38      8.30 o 
  -2   2  10      702.77      759.70     16.91 o 
   0   2  10       95.96      149.67      8.25 o 
   2   2  10       80.57       56.36      8.63 o 
   4   2  10       23.47       42.01      9.74 o 
   6   2  10      149.96      213.34     16.17 o 
   8   2  10       74.09       88.24     15.49 o 
  10   2  10        3.46       45.39     20.39 o 
 -15   3  10      104.29       98.65     34.62 o 
 -13   3  10       36.96       49.89     28.97 o 
 -11   3  10       72.88       97.59     15.41 o 
  -9   3  10      219.09      301.29     19.20 o 
  -7   3  10       32.75       23.31     12.05 o 
  -5   3  10      332.73      425.41     20.88 o 
  -3   3  10     1486.07     1490.21     23.67 o 
  -1   3  10       18.79       20.30      9.72 o 
   1   3  10      122.71      119.41     12.97 o 
   3   3  10        4.47       25.75     11.49 o 
   5   3  10        9.30       21.67     13.68 o 
   7   3  10       24.56       39.75     20.04 o 
   9   3  10        1.21       47.82     25.51 o 
 -14   4  10      109.95       83.93     33.96 o 
 -12   4  10      361.38      383.59     38.13 o 
 -10   4  10      134.91      186.93     17.06 o 
  -8   4  10        1.08        3.76     12.53 o 
  -6   4  10      427.35      474.85     24.06 o 
  -4   4  10     1499.25     1379.92     29.85 o 
  -2   4  10       61.30       56.01     15.98 o 
   0   4  10      182.43      223.48     21.01 o 
   2   4  10      407.39      417.61     25.93 o 
   4   4  10       42.69       84.81     23.66 o 
   6   4  10       17.44       66.71     24.17 o 
   8   4  10      241.18      233.52     29.05 o 
 -13   5  10      168.36      171.52     39.93 o 
 -11   5  10      205.55      219.18     52.66 o 
  -9   5  10       97.88      120.72     18.23 o 
  -7   5  10      162.32      198.71     19.56 o 
  -5   5  10        4.42       19.82     22.66 o 
  -3   5  10     1173.15     1093.32     31.21 o 
  -1   5  10     2057.63     1933.32     42.28 o 
   1   5  10      108.53      101.06     23.96 o 
   3   5  10       14.71       26.23     18.65 o 
   5   5  10       38.85       36.75     22.12 o 
   7   5  10      239.36      216.61     22.20 o 
 -10   6  10       16.56       28.58     29.30 o 
  -8   6  10        0.52       49.74     17.90 o 
  -6   6  10       92.27       97.03     24.08 o 
  -4   6  10     1953.83     1717.96     50.06 o 
  -2   6  10       56.66       47.16     23.69 o 
   0   6  10       89.61       63.49     21.68 o 
   2   6  10        9.37       35.34     21.12 o 
   4   6  10      340.35      348.06     30.00 o 
  -7   7  10      156.16      102.42     35.31 o 
  -5   7  10       41.79       98.61     26.94 o 
  -3   7  10      130.78      145.47     29.56 o 
  -1   7  10        7.13       -0.69     24.95 o 
   1   7  10        7.82       10.21     26.35 o 
 -17   1  11      184.77      437.47    111.94 o 
 -15   1  11       57.85      201.57     80.58 o 
 -13   1  11      315.91      352.78     26.19 o 
 -11   1  11     2985.31     2800.38     47.60 o 
  -9   1  11      116.94      151.25     21.36 o 
  -7   1  11       97.53      158.53     12.41 o 
  -5   1  11     1334.73     1393.51     21.46 o 
  -3   1  11     1136.42     1162.87     14.60 o 
  -1   1  11      309.05      421.67     26.66 o 
   1   1  11     1132.42     1107.87     27.59 o 
   3   1  11     2660.87     2493.75     44.03 o 
   5   1  11      730.44      694.14     46.11 o 
   7   1  11      128.85      129.71     26.57 o 
   9   1  11        1.41       22.44     15.31 o 
 -16   2  11      290.64      284.76     85.93 o 
 -14   2  11      281.83      331.45     60.32 o 
 -12   2  11      230.77      236.20     23.02 o 
 -10   2  11        3.61       10.69     13.40 o 
  -8   2  11       45.91       60.99     14.07 o 
  -6   2  11      112.42      147.61     14.11 o 
  -4   2  11      177.88      224.61     12.13 o 
  -2   2  11      190.51      187.78     10.21 o 
   0   2  11      574.14      533.38     24.27 o 
   2   2  11       20.68       20.05      9.67 o 
   4   2  11       15.07        7.84     14.98 o 
   6   2  11        7.14       22.88     15.46 o 
   8   2  11       14.23       42.02     16.25 o 
  10   2  11      442.68      455.08     59.21 o 
 -15   3  11        6.72       79.16     41.41 o 
 -13   3  11        0.11        2.06     30.24 o 
 -11   3  11      146.31      162.41     17.34 o 
  -9   3  11      484.59      512.95     33.06 o 
  -7   3  11      137.12      169.73     16.75 o 
  -5   3  11      116.30      145.32     26.89 o 
  -3   3  11       15.42       16.81     13.50 o 
  -1   3  11       13.08       36.46     11.67 o 
   1   3  11       18.52       25.10     12.16 o 
   3   3  11      168.91      138.10     17.87 o 
   5   3  11       54.34       44.56     16.39 o 
   7   3  11      316.80      361.40     28.73 o 
   9   3  11       23.64       42.64     30.23 o 
 -14   4  11        1.96       12.08     35.22 o 
 -12   4  11      187.93      139.26     32.44 o 
 -10   4  11      485.33      499.99     25.36 o 
  -8   4  11       54.28       75.80     14.56 o 
  -6   4  11      105.44      124.67     16.09 o 
  -4   4  11     3313.37     3147.46     47.14 o 
  -2   4  11       48.73       56.42     16.37 o 
   0   4  11        4.71        3.24     15.74 o 
   2   4  11      184.73      176.61     24.28 o 
   4   4  11      174.94      170.49     21.01 o 
   6   4  11      365.29      397.30     33.57 o 
   8   4  11       16.55      120.49     32.26 o 
 -13   5  11       40.08       22.83     34.10 o 
 -11   5  11       86.65      126.76     41.02 o 
  -9   5  11       13.52       22.41     16.15 o 
  -7   5  11        1.24      -14.52     18.22 o 
  -5   5  11      129.27      132.82     22.30 o 
  -3   5  11      483.89      514.08     41.99 o 
  -1   5  11      100.21       99.51     21.84 o 
   1   5  11       47.56       36.41     20.34 o 
   3   5  11      128.75      146.37     25.14 o 
   5   5  11       67.41       99.90     26.34 o 
 -10   6  11      158.94      121.53     52.94 o 
  -8   6  11       50.53       44.40     17.77 o 
  -6   6  11      703.65      701.94     41.99 o 
  -4   6  11     1533.34     1410.05     38.29 o 
  -2   6  11       12.71       61.45     23.39 o 
   0   6  11      157.12      141.10     26.36 o 
   2   6  11       60.51       55.64     23.70 o 
   4   6  11       82.82      127.97     28.74 o 
  -7   7  11      346.22      349.23     35.91 o 
  -5   7  11        0.24       26.53     25.73 o 
  -3   7  11       10.02       50.34     27.68 o 
  -1   7  11        1.46       28.24     26.36 o 
 -14   0  12       10.85       32.28     38.69 o 
 -12   0  12      299.46      300.32     35.68 o 
 -10   0  12     8156.51     7715.86    123.14 o 
  -8   0  12      609.82      588.91     29.54 o 
  -6   0  12       48.05       67.01     17.77 o 
  -4   0  12      259.56      291.69     14.49 o 
  -2   0  12      156.28      171.28     15.25 o 
   0   0  12       71.66       69.47     27.64 o 
   2   0  12      495.89      611.02     50.40 o 
   4   0  12     1158.51     1143.68     33.39 o 
   6   0  12      189.18      281.51     57.04 o 
   8   0  12      148.66      201.17     65.01 o 
 -15   1  12       63.08       77.03     63.41 o 
 -13   1  12      170.42      162.61     21.29 o 
 -11   1  12      216.70      241.52     22.28 o 
  -9   1  12      291.47      282.13     21.67 o 
  -7   1  12      110.99      192.10     17.21 o 
  -5   1  12      904.63      963.40     18.72 o 
  -3   1  12       52.95       76.99      6.62 o 
  -1   1  12      385.14      468.29     25.67 o 
   1   1  12      893.69      864.38     26.64 o 
   3   1  12      805.59      794.26     34.26 o 
   5   1  12      806.41      766.61     27.23 o 
   7   1  12      165.00      162.34     30.07 o 
   9   1  12       23.46       74.09     43.81 o 
 -16   2  12       21.42      100.85     79.10 o 
 -14   2  12     1075.69      951.07     65.58 o 
 -12   2  12       45.75       42.19     19.60 o 
 -10   2  12      199.64      234.81     33.55 o 
  -8   2  12      237.11      265.89     20.57 o 
  -6   2  12      412.75      401.48     32.25 o 
  -4   2  12      498.45      499.85     15.54 o 
  -2   2  12      126.96      175.34     12.85 o 
   0   2  12      430.30      402.31     23.80 o 
   2   2  12      612.58      570.30     34.62 o 
   4   2  12       71.93       57.52     21.04 o 
   6   2  12      341.24      395.11     35.54 o 
   8   2  12      189.07      271.90     37.91 o 
 -15   3  12       49.52       66.28     47.94 o 
 -13   3  12      215.61      247.52     81.11 o 
 -11   3  12       63.87      111.24     17.87 o 
  -9   3  12      194.95      233.44     20.71 o 
  -7   3  12      630.87      640.98     32.86 o 
  -5   3  12      418.42      446.63     24.83 o 
  -3   3  12      263.26      324.30     21.50 o 
  -1   3  12      348.42      352.34     23.01 o 
   1   3  12        0.94        1.24     12.92 o 
   3   3  12      167.80      150.32     18.59 o 
   5   3  12       11.49       65.18     17.67 o 
   7   3  12       21.87       65.80     26.94 o 
 -14   4  12       21.72        3.55     35.48 o 
 -12   4  12      103.97      127.76     26.22 o 
 -10   4  12       13.09       76.08     16.76 o 
  -8   4  12      227.58      230.23     22.58 o 
  -6   4  12      570.36      645.50     32.05 o 
  -4   4  12      917.86      845.90     28.95 o 
  -2   4  12      669.95      623.97     43.21 o 
   0   4  12      361.17      386.46     30.82 o 
   2   4  12      170.21      140.18     20.94 o 
   4   4  12       78.18      108.00     23.51 o 
   6   4  12       25.77       43.60     18.91 o 
 -13   5  12      141.40      143.09     39.78 o 
 -11   5  12       27.09       46.62     31.24 o 
  -9   5  12        8.11        5.44     16.72 o 
  -7   5  12        0.10       37.70     18.72 o 
  -5   5  12      585.79      680.30     43.78 o 
  -3   5  12     2749.60     2662.53     54.76 o 
  -1   5  12      188.65      173.75     24.93 o 
   1   5  12      142.46      127.40     23.33 o 
   3   5  12        9.81       50.83     24.25 o 
   5   5  12       23.75       65.27     25.08 o 
 -10   6  12      184.06       94.70     33.71 o 
  -8   6  12       67.92       86.42     20.99 o 
  -6   6  12       98.90      114.67     22.20 o 
  -4   6  12       58.37      127.81     26.78 o 
  -2   6  12      267.75      262.89     37.96 o 
   0   6  12        0.00       18.81     23.61 o 
   2   6  12      211.41      164.75     31.30 o 
 -15   1  13       23.53       34.34     47.16 o 
 -13   1  13     1889.91     1686.15     47.71 o 
 -11   1  13       59.77       64.77     21.74 o 
  -9   1  13        0.82       27.82     14.51 o 
  -7   1  13      363.08      383.76     20.55 o 
  -5   1  13      149.23      185.51     16.19 o 
  -3   1  13        1.50       33.33     12.73 o 
  -1   1  13      378.57      457.42     28.51 o 
   1   1  13       35.74       67.83     18.61 o 
   3   1  13      121.33      144.93     18.89 o 
   5   1  13        0.00       10.82     18.06 o 
   7   1  13      640.48      783.22     56.75 o 
 -16   2  13      155.79      221.71    112.63 o 
 -14   2  13      165.74      149.05     48.97 o 
 -12   2  13       26.37       40.11     18.91 o 
 -10   2  13      586.61      643.49     29.06 o 
  -8   2  13      187.92      230.79     21.21 o 
  -6   2  13      818.89      752.29     23.97 o 
  -4   2  13      258.42      395.58     25.55 o 
  -2   2  13       65.89       69.60     13.90 o 
   0   2  13       86.56      120.14     19.39 o 
   2   2  13        6.01        3.87     15.84 o 
   4   2  13      546.49      544.70     34.08 o 
   6   2  13       74.87       72.35     28.48 o 
   8   2  13      452.98      639.07     58.36 o 
 -15   3  13       94.63      301.08     64.50 o 
 -13   3  13      130.89      165.40     25.40 o 
 -11   3  13       74.89       71.81     23.12 o 
  -9   3  13        7.84       41.22     15.17 o 
  -7   3  13      103.62      160.10     27.22 o 
  -5   3  13      152.60      195.29     17.52 o 
  -3   3  13      741.54      737.92     34.87 o 
  -1   3  13      339.46      367.91     30.46 o 
   1   3  13     1075.51      949.34     26.83 o 
   3   3  13      139.43       94.75     18.38 o 
   5   3  13        9.60       50.98     17.78 o 
   7   3  13        7.48      100.74     38.33 o 
 -14   4  13       66.71      119.10     52.37 o 
 -12   4  13        0.03       14.00     21.93 o 
 -10   4  13        9.75       42.43     22.60 o 
  -8   4  13       18.75       57.10     18.09 o 
  -6   4  13       15.78       32.13     15.71 o 
  -4   4  13      333.59      370.03     26.38 o 
  -2   4  13       81.59       93.31     19.92 o 
   0   4  13      301.76      280.27     26.31 o 
   2   4  13      185.65      155.68     22.63 o 
   4   4  13       28.83       47.85     23.88 o 
   6   4  13      114.46      247.83     33.22 o 
 -11   5  13       12.25       64.90     26.23 o 
  -9   5  13        5.65       14.58     16.51 o 
  -7   5  13       17.93       25.33     24.96 o 
  -5   5  13        3.64       56.14     23.34 o 
  -3   5  13      412.57      455.70     35.05 o 
  -1   5  13       39.71       43.47     19.57 o 
   1   5  13       17.26       38.15     28.17 o 
   3   5  13       29.13       43.11     22.33 o 
  -8   6  13        1.27       31.95     22.30 o 
  -6   6  13      456.74      469.82     38.73 o 
  -4   6  13        9.94       38.88     24.42 o 
  -2   6  13        7.04       55.31     26.25 o 
   0   6  13      423.27      459.13     48.40 o 
 -14   0  14       22.92       55.18     27.14 o 
 -12   0  14      495.63      559.30     84.07 o 
 -10   0  14     1085.89     1065.89     91.00 o 
  -8   0  14      989.19      939.34    111.89 o 
  -6   0  14      525.87      470.01     30.47 o 
  -4   0  14      459.94      407.97     49.16 o 
  -2   0  14        3.15       14.08     35.03 o 
   0   0  14     2001.99     2058.87     64.40 o 
   2   0  14     6689.64     6475.25    132.72 o 
   4   0  14      262.71      322.68     30.27 o 
   6   0  14        0.21       39.15     51.71 o 
 -15   1  14      700.17      753.16     87.91 o 
 -13   1  14      368.10      313.15     28.20 o 
 -11   1  14       29.77       33.47     16.77 o 
  -9   1  14        2.15       16.74     14.01 o 
  -7   1  14      106.22      140.26     17.24 o 
  -5   1  14      253.23      276.93     18.99 o 
  -3   1  14       56.03       59.89     12.28 o 
  -1   1  14      369.60      383.50     43.85 o 
   1   1  14      117.25       91.80     31.59 o 
   3   1  14       94.96      115.03     18.79 o 
   5   1  14       14.31       21.33     22.59 o 
   7   1  14       37.75       67.26     38.31 o 
 -16   2  14      156.59       60.05     51.61 o 
 -14   2  14      597.33      496.79     34.25 o 
 -12   2  14      582.20      615.59     55.41 o 
 -10   2  14       19.63       36.85     16.25 o 
  -8   2  14      408.86      453.46     25.98 o 
  -6   2  14      232.63      323.65     22.36 o 
  -4   2  14       14.56       42.32     12.98 o 
  -2   2  14      519.35      544.18     27.24 o 
   0   2  14       99.56      135.82     22.78 o 
   2   2  14       25.38       51.10     19.70 o 
   4   2  14       34.45       35.87     30.65 o 
   6   2  14       81.20      125.00     52.27 o 
 -15   3  14       88.25       95.77     59.32 o 
 -13   3  14       32.00       63.40     21.51 o 
 -11   3  14       14.23       26.91     18.15 o 
  -9   3  14      522.44      532.37     31.14 o 
  -7   3  14     1303.84     1268.49     30.94 o 
  -5   3  14      141.40      148.87     18.22 o 
  -3   3  14       35.41       63.37     18.13 o 
  -1   3  14      271.96      230.13     20.73 o 
   1   3  14       64.20       85.29     17.98 o 
   3   3  14      210.22      203.81     38.35 o 
   5   3  14      157.95      299.41     42.93 o 
 -12   4  14        4.29       14.67     22.08 o 
 -10   4  14       49.24       96.01     28.07 o 
  -8   4  14      125.49      180.82     27.10 o 
  -6   4  14       19.84       47.17     16.04 o 
  -4   4  14       67.41       83.71     19.10 o 
  -2   4  14        4.04       21.15     17.61 o 
   0   4  14       17.25       49.09     23.04 o 
   2   4  14       58.35       51.90     22.51 o 
   4   4  14      159.08      133.98     27.74 o 
 -11   5  14       49.54       60.88     27.09 o 
  -9   5  14        7.40       36.51     25.34 o 
  -7   5  14      185.34      215.77     28.38 o 
  -5   5  14     1837.68     1743.36     40.40 o 
  -3   5  14      210.78      224.19     29.02 o 
  -1   5  14       60.00      118.12     24.63 o 
   1   5  14      159.45      165.79     26.80 o 
   3   5  14      182.43      194.27     30.59 o 
  -8   6  14      852.33      718.23     40.79 o 
  -6   6  14        3.72       49.52     21.76 o 
  -4   6  14       48.53       71.03     27.26 o 
  -2   6  14       23.86       28.27     25.88 o 
 -15   1  15     1124.53      972.58     86.99 o 
 -13   1  15      517.07      552.28     36.09 o 
 -11   1  15      229.71      251.17     26.22 o 
  -9   1  15      406.26      478.55     33.17 o 
  -7   1  15      298.86      363.08     21.56 o 
  -5   1  15      340.12      366.21     20.82 o 
  -3   1  15      329.11      339.96     28.96 o 
  -1   1  15     2957.23     2607.24    254.32 o 
   1   1  15        0.00        6.58     30.68 o 
   3   1  15      221.11      218.32     24.45 o 
   5   1  15        0.17      -25.39     25.46 o 
 -14   2  15       26.94       63.19     27.97 o 
 -12   2  15       43.10       95.44     21.98 o 
 -10   2  15       22.87       19.39     16.42 o 
  -8   2  15      138.21      165.07     20.71 o 
  -6   2  15       42.71       45.87     16.33 o 
  -4   2  15        0.03       10.78     15.51 o 
  -2   2  15       28.25       56.81     12.68 o 
   0   2  15       86.31       98.39     27.42 o 
   2   2  15        0.49        1.84     21.16 o 
   4   2  15        3.03       53.99     27.10 o 
   6   2  15      133.99      244.86     43.33 o 
 -13   3  15      193.60      214.87     35.18 o 
 -11   3  15        0.05       43.38     19.81 o 
  -9   3  15      164.03      161.93     20.52 o 
  -7   3  15      123.85      111.81     19.26 o 
  -5   3  15        6.14       34.23     14.99 o 
  -3   3  15        0.01       17.65     14.33 o 
  -1   3  15       44.16       24.48     17.67 o 
   1   3  15       44.97       63.80     18.91 o 
   3   3  15      104.78       70.01     40.94 o 
   5   3  15       45.77      133.61     39.43 o 
 -12   4  15      171.43      179.42     26.22 o 
 -10   4  15       19.88       57.32     20.32 o 
  -8   4  15     1672.36     1541.64     39.23 o 
  -6   4  15      415.87      448.88     28.19 o 
  -4   4  15      113.95      115.83     18.45 o 
  -2   4  15      385.19      429.05     29.83 o 
   0   4  15        2.03       19.41     20.52 o 
   2   4  15      487.24      344.20     58.09 o 
 -11   5  15       77.11       84.61     44.85 o 
  -9   5  15       87.78       94.28     21.39 o 
  -7   5  15       83.10       73.51     19.16 o 
  -5   5  15      224.62      244.78     25.95 o 
  -3   5  15        1.25       40.54     24.05 o 
  -1   5  15       31.07       32.91     22.28 o 
   1   5  15        0.80       32.48     21.73 o 
 -14   0  16     1734.63     1467.68     65.07 o 
 -12   0  16        5.66       20.25     25.23 o 
 -10   0  16       47.93      112.91     53.63 o 
  -8   0  16       20.79       18.71     25.58 o 
  -6   0  16        0.00       50.21     18.49 o 
  -4   0  16      113.02      104.37     20.50 o 
  -2   0  16        0.13        0.92     41.32 o 
   0   0  16      673.30      687.38     58.72 o 
   2   0  16        2.99       77.73     28.29 o 
   4   0  16      229.05      244.74     39.69 o 
 -15   1  16      312.53      372.98     33.26 o 
 -13   1  16        0.48       11.55     17.98 o 
 -11   1  16       24.16       50.26     18.67 o 
  -9   1  16     1059.81     1009.12     33.81 o 
  -7   1  16       44.34       82.09     16.80 o 
  -5   1  16      468.22      440.83     24.28 o 
  -3   1  16      330.22      343.65     25.10 o 
  -1   1  16     1230.30     1178.35     45.49 o 
   1   1  16       44.89       35.97     25.31 o 
   3   1  16       13.82       16.35     22.04 o 
   5   1  16      450.91      498.16     42.88 o 
 -14   2  16      127.16      154.08     28.60 o 
 -12   2  16       23.42       30.90     19.91 o 
 -10   2  16       36.83       41.90     19.92 o 
  -8   2  16      522.01      453.99     24.78 o 
  -6   2  16       40.67       62.14     15.01 o 
  -4   2  16      113.41      148.69     18.34 o 
  -2   2  16      191.83      228.75     19.17 o 
   0   2  16      582.98      620.38     39.02 o 
   2   2  16      135.95      123.89     28.25 o 
   4   2  16        1.83       57.05     31.72 o 
 -13   3  16       48.88       59.06     22.57 o 
 -11   3  16      105.23      115.83     27.83 o 
  -9   3  16        1.11       20.10     18.53 o 
  -7   3  16      564.78      544.04     26.18 o 
  -5   3  16       58.55       89.28     22.08 o 
  -3   3  16       62.71       92.90     16.47 o 
  -1   3  16      219.06      196.21     23.12 o 
   1   3  16       14.99       16.23     18.92 o 
   3   3  16        0.01        7.04     37.44 o 
 -12   4  16      237.50      186.57     27.62 o 
 -10   4  16      252.73      341.20     29.42 o 
  -8   4  16     1186.24     1082.17     34.92 o 
  -6   4  16      133.48      139.93     27.77 o 
  -4   4  16        0.25       37.41     15.60 o 
  -2   4  16      767.86      712.48     74.47 o 
   0   4  16      251.53      237.92     27.16 o 
   2   4  16       22.32       73.54     27.64 o 
  -9   5  16        4.77       29.26     20.63 o 
  -7   5  16     1117.53     1003.78     33.53 o 
  -5   5  16        0.35       69.31     23.44 o 
  -3   5  16       65.56       61.84     24.37 o 
  -1   5  16       57.18       77.79     25.45 o 
 -13   1  17        0.22       33.99     20.54 o 
 -11   1  17       10.56       24.36     19.00 o 
  -9   1  17      147.22      181.64     23.18 o 
  -7   1  17       33.15       35.27     15.14 o 
  -5   1  17      158.28      211.26     25.03 o 
  -3   1  17       90.91       88.24     25.24 o 
  -1   1  17      176.03      206.74     35.32 o 
   1   1  17        8.67       55.63     24.85 o 
   3   1  17      402.09      472.93     57.06 o 
 -14   2  17      169.52      206.43     27.65 o 
 -12   2  17       36.12      110.41     24.94 o 
 -10   2  17       10.88       55.80     20.03 o 
  -8   2  17      183.23      239.39     23.80 o 
  -6   2  17      121.67      140.66     19.62 o 
  -4   2  17      402.22      426.75     22.33 o 
  -2   2  17       64.38       86.12     31.77 o 
   0   2  17      548.33      556.88     39.79 o 
   2   2  17      120.88      128.87     29.98 o 
 -13   3  17       26.34       73.91     22.90 o 
 -11   3  17      138.85      131.17     26.81 o 
  -9   3  17       28.90       61.30     20.55 o 
  -7   3  17      155.90      191.87     22.38 o 
  -5   3  17      107.85       84.85     23.44 o 
  -3   3  17       94.19       88.73     17.64 o 
  -1   3  17      331.23      324.67     21.96 o 
   1   3  17        3.66       38.67     27.69 o 
 -10   4  17       52.51       89.00     24.19 o 
  -8   4  17      176.96      207.74     26.54 o 
  -6   4  17        5.80       75.01     21.38 o 
  -4   4  17      144.22      162.90     21.80 o 
  -2   4  17      115.49      133.94     25.71 o 
   0   4  17      130.22      124.64     26.13 o 
 -14   0  18       51.15       47.97     35.67 o 
 -12   0  18     1697.63     1572.21     65.64 o 
 -10   0  18      140.33      168.64     36.57 o 
  -8   0  18       31.95       65.14     22.90 o 
  -6   0  18      357.89      338.46     37.31 o 
  -4   0  18      701.90      670.16     37.62 o 
  -2   0  18     2739.16     2629.41    127.17 o 
   0   0  18        6.97       32.39     57.46 o 
   2   0  18      378.29      402.57     44.12 o 
 -13   1  18        0.52       22.37     23.45 o 
 -11   1  18        3.11       53.83     21.03 o 
  -9   1  18        8.91       23.16     23.69 o 
  -7   1  18      208.60      235.63     23.12 o 
  -5   1  18      157.91      164.64     21.51 o 
  -3   1  18      110.14      155.36     25.64 o 
  -1   1  18      114.93      164.24     41.20 o 
   1   1  18        0.11       42.43     24.45 o 
 -12   2  18       65.64       74.90     24.90 o 
 -10   2  18       83.53      108.90     24.99 o 
  -8   2  18      140.79      158.62     22.64 o 
  -6   2  18      136.66      214.94     23.41 o 
  -4   2  18      828.03      776.79     50.74 o 
  -2   2  18       81.32       44.09     30.73 o 
   0   2  18        7.47       25.39     26.79 o 
 -11   3  18     1719.27     1578.62     44.79 o 
  -9   3  18       80.32      103.21     27.19 o 
  -7   3  18        0.39       31.20     18.03 o 
  -5   3  18       58.06       55.84     18.99 o 
  -3   3  18       85.50       49.07     17.74 o 
  -1   3  18       27.14       71.87     16.94 o 
  -8   4  18       47.73       27.13     23.23 o 
  -6   4  18        4.24        6.96     18.42 o 
  -4   4  18        4.91       -2.09     16.41 o 
 -11   1  19       96.81      150.93     27.61 o 
  -9   1  19      184.54      269.23     28.25 o 
  -7   1  19       29.75       48.18     18.60 o 
  -5   1  19     1594.61     1433.08     43.93 o 
  -3   1  19      510.77      625.06     56.37 o 
  -1   1  19      262.71      323.84     47.17 o 
 -10   2  19       27.43       43.60     21.33 o 
  -8   2  19       90.31       92.15     21.77 o 
  -6   2  19       18.62       36.37     19.09 o 
  -4   2  19      129.07      146.69     21.22 o 
  -2   2  19        8.62       42.72     29.91 o 
  -9   3  19       26.33       34.66     22.12 o 
  -7   3  19       50.85       56.55     21.27 o 
  -5   3  19        6.45       29.60     18.90 o 
  -3   3  19      104.11      129.27     21.07 o 
 -10   0  20       35.80       73.51     34.01 o 
  -8   0  20        0.07       53.17     27.47 o 
  -6   0  20      476.35      477.84    107.88 o 
  -4   0  20      493.15      441.96     34.47 o 
  -2   0  20       12.90      -25.07     63.87 o 
  -9   1  20        7.17       26.61     24.15 o 
  -7   1  20      522.05      489.11     28.57 o 
  -5   1  20      375.68      435.70     30.95 o 
  -3   1  20       44.52       83.50     43.27 o 
  -8   2  20      167.84      220.73     26.52 o 
  -6   2  20      244.14      323.46     29.22 o 
  -4   2  20      336.10      337.58     27.06 o 
                                                 
